# Supplementary material for: An account of Colletotrichum species associated with anthracnose of Atractylodes ovata in South Korea based on morphology and molecular data
Source: PLoS One. 2022 Jan 25;17(1):e0263084. doi: 10.1371/journal.pone.0263084 (PMC8789177; doi:10.1371/journal.pone.0263084)
Supplement: S1 Table — (XLSX) [file pone.0263084.s003.xlsx]

## Sheet: Sheet1
		Diversity, pathogenicity and description of a new Colletotrichum species causing anthracnose of Atractylodes ovata in South Korea
		Oliul Hassan, Ju Sung Kim, Bekale Be Ndong Dimitri Romain and Taehyun Chang*
	S1Table :GenBank accession numbers of Colletotrichum gloeosporioides complex used in this study for molecular data analyses
	Species	Isolate	Origin	Source	GeneBank accession number						Source Code
					GAPDH	ITS	ACT	TUB2	CHS-1	ApMat
	C. aenigma	ICMP 18608*	Japan	GenBank	JX010044	JX01024	JX009443	JX010389	X009774		1
	C. aeschynomenes	ICMP 17673*	USA	GenBank	JX009930	JX010176	JX009483	JX010392	JX009799		1
											1
	C. alatae	CBS 304.67*	India	GenBank	JX009990	JX010190	JX009471	JX010383	X009837		1
	C. alienum	ICMP 12071*	New Zealand	GenBank	JX010028	JX010251	JX009572	JX010411	JX009882		1
	C. aotearoa	ICMP 18537*	New Zealand	GenBank	JX010005	JX010205	JX009564	JX010420	JX009853		1
	C. artocarpicola	MFLUCC 18-1167*	Thailand	GenBank	MN435568	MN415991	MN435570	MN435567	MN435569		2
	C. asianum	ICMP 18580*	Thailand	GenBank	JX010053	FJ972612	JX009584	JX010406	JX009867	FR718814	1
	C. boninense	MAFF305972*	Japan	GenBank	HM585386	HM585399	HM582001	HM585399	JX009827		1
	C. chrysophilum	CMM 4268*	Brazil	GenBank	KX094183	KX094252	KX093982	KX094285	KX094083		3
	C. communis	GO01	India	GenBank	KF452016	KC790977	KF451940	KF452029	KF451988		3
	C. conoides	CAUG17*	China	GenBank	KP890162	KP890168	KP890144	KP890174	KP890156		4
	C. clidemiae	ICMP 18706	USA	GenBank	JX009909	JX010274	JX00947	JX010439	JX009777		1
	C. cordylinicola	ICMP 18579	Thailand	GenBank	JX009975	JX010226	HM470235	X010440	JX009864		1
	C. dianesei	CMM 4085*	Brazil	GenBank	KX094158	KC329813	KC533740	KX094270	KX094096		3
	C. endomangiferae	CMM 3814*	Brazil	GenBank	KC702955	KC702994	KC702922	KM404170	KC598113		3
	C. endophytica	YN1A4	Thailand	GenBank	KU252015	KU251561	KU251642	KU252169	KU251909		3
	C. fructicola	ICMP 18581*	Australia	GenBank	JX010033	JX010165	FJ907426	JX010405	JX009866		1
		ICKa13	South Korea	GenBank	LC499055	LC499038	nd	LC499046	LC499069		10
		ICKa14	South Korea	GenBank	LC499045	LC499037	nd	LC499054	LC499068		10
		ICKa15	South Korea	GenBank	LC499053	LC381301	nd	LC381302	LC381304		10
		ICKP18B4	South Korea	GenBank	LC494274	LC494271	LC494273	LC494272	LC494275		11
		ICKb132	South Korea	GenBank	LC516650	LC516636	LC494273	LC516643	LC516657		11
	C. gloeosporioides	IMI 356878*	Australia	GenBank	JX010056	JX010152	JX009531	JX010445	JX009818		1
		KP1705	South Korea	GenBank	LC406920	LC406906	LC406927	LC406913	LC438787		9
		ICKa85	South Korea	GenBank	LC499057	LC499040	LC406927	LC499048	LC499071		10
	C. grevileae	CBS 132879*	Italy	GenBank	KC297010	KC297078	KC296941	KC297102	KC296987		3
	C. hebeiense	MFLUCC 13-0726*	China	GenBank	KF377495	KF156863	KF377532	KF288975	KF289008		3
	C. horii	NBRC 7478*	Japan	GenBank	GQ329681	GQ329690	JX009438	JX010450	JX009752	JQ807840	1
	C. hymenocallidis	ICMP 18642*	China	GenBank	JX010019	JX010278	GQ856775	JX010410	GQ856730		3
	C. hystricis	CPC 28153*	Italy	GenBank	KY856274	KY856450	KY856023	KY856532	KY856190		6
	C. ignotum	8395	Panama	GenBank	KX094176	GU994370	KX093976	GU994473	KX094106		3
	C. jasmini-sambac	ICMP 19118*	Vietnam	GenBank	HM131497	HM131511	HM131507	JX010415	JX009895		3
	C. javanense	CBS 144963*	Indonesia	GenBank	MH846572	MH846576	MH846575	MH846574	MH846573		7
	C.cigarro	ICMP 18539*	Australia	GenBank	JX009966	JX010230	JX009523	JX010434	JX009800		1
		CBS 237.49*	Germany	GenBank	JX010042	JX010238	JX009450	JX010432	JX009840		1
	C. kahawae	ICMP 17905	Cameroon	GenBank	JX010046	JX010232	JX009561	JX010431	JX009816		1
		ICMP17915	Angola	GenBank	JX010040	JX010234	JX009474	JX010435	JX009829		1
	C. makassarense	CPC 28612*	Indonesia	GenBank	MH728820	MH728812	MH781480	MH846563	MH805850		7
	C. melanocaulon	CBS 133123	USA	GenBank	KX094186	JX145142	KX093986	KX094289	KX094109		3
	C. musae	CBS 116870*	USA	GenBank	JX010050	JX010146	JX009433	HQ596280	JX009896		1
											1
	C. nupharicola	CBS 470.96*	USA	GenBank	JX009972	JX010187	JX009437	JX010398	JX009835		1
	C. psidii	CBS 145.29*	Italy	GenBank	JX009967	JX010219	JX009515	JX010443	JX009901		1
	C. perseae	CPC 14859*	South Africa	GenBank	KC297009	KC297079	KC296940	KC297101	KC296986		8
	C. queenslandicum	ICMP 1778*	Australia	GenBank	JX009934	JX010276	JX009447	JX010414	JX009899		1
	C. siamense	ICMP 18578*	Thailand	GenBank	JX009924	JX010171	FJ907423	JX010404	JX009865	JQ899289	1
	C. siamense (syn. C. hymenocallidis)	ICMP18642	China	GenBank	JX010019	JX010278	GQ856775	JX010410	GQ856730	JQ899283	1
		ICKb21	South Korea	GenBank	LC516651	LC516637	dn	LC516642	LC516656		11
		ICKb23	South Korea	GenBank	LC516652	LC516638	dn	LC516645	LC516659		11
		KP1701	South Korea	GenBank	LC406916	LC406902	LC406923	LC406909	LC438783		9
		KP1702	South Korea	GenBank	LC406917	LC406903	LC406924	LC406910	LC438784		9
		KP1711	South Korea	GenBank	LC406918	LC406904	LC406925	LC406911	LC438785		9
		KP1712	South Korea	GenBank	LC406919	LC406905	LC406926	LC406912	LC438786		9
		ICKa38	South Korea	GenBank	LC499056	LC499039	dn	LC499047	LC499070		9
	C. salsolae	ICMP 19051*	Hungary	GenBank	JX009916	JX010242	JX009562	X010403	JX00986		1
	C. tainanense	CPC 30245*	Taiwan	GenBank	MH728823	MH728818	MH781475	MH846558	MH781475		7
	C. theobromicola	CBS 124945*	Panama	GenBank	JX010006	JX0102942	JX009444	X010447	JX009869		1
	C. ti	ICMP 4832*	New Zealand	GenBank	JX009952	JX010269	JX009520	JX010442	JX009898		1
	C. tropicale	CBS 124949*	Panama	GenBank	JX010007	JX010264	JX009489	JX010407	JX009870		1
	C. viniferum	PTHX02	China	GenBank	KY995344	KY995396	KY995515	KY995483	KY995435		3
	C. xanthorrhoeae	BRIP 45094*	Australia	GenBank	JX009927	JX010261	JX009478	X010448	X009823		1
	C. wuxiense	CGMCC 3.17894*	China	GenBank	KU252045	KU251591	KU251672	KU252200	KU251939		3
	"*" indicates ex-holotype or ex-epitype cultures
	nd: not diposited
	Accession numbers for taxa included in the C. gloeosporioides species complex phylogeny were acquired from multiple publications. Source code indicates reference from which accession numbers and metadata were aquired. Asterisks indicate type isolates.
	Metadata as reported in original publication. Reference publications are shown below by source code.
	1	Weir, B.S., Johnston, P.R. and Damm, U., 2012. The Colletotrichum gloeosporioides species complex. Studies in mycology, 73, pp.115-180.
	2	Doyle, V.P., Oudemans, P.V., Rehner, S.A. and Litt, A., 2013. Habitat and host indicate lineage identity in Colletotrichum gloeosporioides sl from wild and agricultural landscapes in North America. PLoS One, 8(5), p.e62394.
	3	Vieira, W.A., Lima, W.G., Nascimento, E.S., Michereff, S.J., Câmara, M.P. and Doyle, V.P., 2017. The impact of phenotypic and molecular data on the inference of Colletotrichum diversity associated with Musa. Mycologia, 109(6), pp.912-934.
	4	Diao, Y.Z., Zhang, C., Liu, F., Wang, W.Z., Liu, L., Cai, L. and Liu, X.L., 2017. Colletotrichum species causing anthracnose disease of chili in China. Persoonia: Molecular Phylogeny and Evolution of Fungi, 38, p.20.
	5	Liu, F., Weir, B.S., Damm, U., Crous, P.W., Wang, Y., Liu, B., Wang, M., Zhang, M. and Cai, L., 2015. Unravelling Colletotrichum species associated with Camellia: employing ApMat and GS loci to resolve species in the C. gloeosporioides complex. Persoonia: Molecular Phylogeny and Evolution of Fungi, 35, p.63.
	6	Guarnaccia, V., Groenewald, J.Z., Polizzi, G. and Crous, P.W., 2017. High species diversity in Colletotrichum associated with citrus diseases in Europe. Persoonia: Molecular Phylogeny and Evolution of Fungi, 39, p.32.
	7	de Silva, D.D., Groenewald, J.Z., Crous, P.W., Ades, P.K., Nasruddin, A., Mongkolporn, O. and Taylor, P.W., 2019. Identification, prevalence and pathogenicity of Colletotrichum species causing anthracnose of Capsicum annuum in Asia. IMA Fungus, 10(1), p.1.
	8	Sharma, G., Kumar, N., Weir, B.S., Hyde, K.D. and Shenoy, B.D., 2013. The ApMat marker can resolve Colletotrichum species: a case study with Mangifera indica. Fungal Diversity, 61(1), pp.117-138.
	9	Hassan, O., Lee, Y. S. and Chang, T. 2019. Colletotrichum species associated with Japanese plum (Prunus salicina) anthracnose in South Korea. Sci. Rep. 9: 12089.
	10	Kim, C. H., Hassan, O. and Chang, T. 2019. Diversity, Pathogenicity, and fungicide Sensitivity of Colletotrichum species Associated with Apple Anthracnose in South Korea. Plant dis. PDIS01200050RE.
	11	Lee, D. M., Hassan, O. and Chang, T. 2019. Identification, characterization, and pathogenicity of Colletotrichum species causing anthracnose of peach in Korea. Mycobiology 48: 210–218.
