# Supplementary material for: An account of Colletotrichum species associated with anthracnose of Atractylodes ovata in South Korea based on morphology and molecular data
Source: PLoS One. 2022 Jan 25;17(1):e0263084. doi: 10.1371/journal.pone.0263084 (PMC8789177; doi:10.1371/journal.pone.0263084)
Supplement: S2 Table — (XLSX) [file pone.0263084.s004.xlsx]

## Sheet: Sheet1
		Diversity, pathogenicity and description of a new Colletotrichum species causing anthracnose of Atractylodes ovata in South Korea
		Oliul Hassan, Ju Sung Kim, Bekale Be Ndong Dimitri Romain and Taehyun Chang*
	S2 Table. GenBank accession numbers of Colletotrichum magnum and C. orchidearum complex used in this study for molecular data analyses
	Species +B9:B25BB9:J47	Isolate	Origin	Source	GeneBank accession number					Reference
					GAPDH	ITS	ACT	TUB2	CHS-1
	C. brevisporum	CBS 129957	Thailand	GenBank	MG600822	MG600762	MG600966	MG601029	MG600869	1
	C. brevisporum	CBS 129958	Thailand	GenBank	MG600823	MG600763	MG600967	MG601030	MG600870	1
										1
	C. brevisporum	CBS 512.75	Australia	GenBank	MG600821	MG600761	MG600965	MG601028	MG600868	1
	C. brevisporum	BCC 38876	Thailand	GenBank	JN050227	JN050238	JN050216	JN050244	--	1
	C. cacao	CBS 119297*	Costa Rica	GenBank	MG600832	MG600772	MG600976	MG601039	MG600871	1
	C. cattleyicola	CBS 170.49*	Belgium	GenBank	MG600758	MG600819	MG600963	MG601025	MG600866	1
	C. cliviicola	CBS 125375*	China	GenBank	MG600795	MG600733	MG600939	MG601000	MG600850	1
	C. cliviicola	CSSS2	china	GenBank	GU085868	GU109480	GU085862	GU085870	GU085866	1
	C. cliviicola	CBS 133705	South Africa	GenBank	MG600794	MG600732	MG600938	MG600999	MG600849	1
	C. coelogynes	CBS 132504*	Germany	GenBank	MG600776	MG600713	MG600920	MG600980	MG600836	1
	C. dracaenophilum	CBS 118199*	China	GenBank	JX546707	JX519222	JX519238	JX519247		JX519230
	C. excelsum - altitudinum	CGMCC 3.15130*	China	GenBank	KC843502	HM751815	KC843548	JX625211		1
	C. liaoningense	CAUOS2*	China	GenBank	KP890135	KP890104	KP890097	KP890111	KP890127	1
	C. liaoningense	CAUOS4	China	GenBank	KP890106	KP890137	KP890099	KP890113	KP890129	1
	C. lobatum	IMI 79736*	Trinidad and Tobago	GenBank	MG600828	MG600768	MG600972	MG601035	MG600874	1
	C. magnum	CBS 519.97*	USA	GenBank	MG600829	MG600769	MG600973	MG601036	MG600875	1
	C. magnum	IMI 391662	USA	GenBank	MG600831	MG600771	MG600975	MG601038	MG600877	1
	C. magnum	CBS 575.97	USA	GenBank	MG600830	MG600770	MG600974	MG601037	MG600876	1
	C. merremiae	CBS 124955*	Panama	GenBank	MG600825	MG600765	MG600969	MG601032	MG600872	1
	C. musicola	CBS 132885*	Mexico	GenBank	MG600872	MG600736	MG600942	MG601003	MG600853	1
	C. musicola	CBS 127557	Mexico	GenBank	MG600799	MG600737	MG600943	MG601004	MG600854	1
	C. okinawense	MAFF 240517	Japan	GenBank	MG600827	MG600767	MG600971	MG601034		1
	C. orchidearum	CBS 135131*	Netherlands	GenBank	MG600854	MG600738	MG600944	MG601005	MG601005	1
	C. orchidearum	CBS 136877	Netherlands	GenBank	MG600801	MG600739	MG600945	MG601006	MG600856	1
	C. orchidearum	MAFF 240480	Japan	GenBank	MG600808	MG600746	MG600952	MG601013	MG600858	1
	C. orchidearum	MAFF 240504	Japan	GenBank	MG600809	MG600748	MG600953	MG601015	MG600859	1
	C. panamense	CBS 125386*	Panama	GenBank	MG600826	MG600766	MG600970	MG601033	MG600873	1
	C. piperis	CPC 21195*	Malaysia	GenBank	MG600820	MG600760	MG600964	MG601027	MG600867	1
	C. plurivorum	CBS 125474*	Vietnam	GenBank	MG600781	MG600718	MG600925	MG600985	MG600841	1
	C. plurivorum	CBS 125473	Vietnam	GenBank	MG600780	MG600717	MG600924	MG600984	MG600840	1
	C. plurivorum	CBS 132443	Brazil	GenBank	MG600782	MG600719	MG600842	MG600926	MG600986	1
	C. plurivorum	CBS 132444	Brazil	GenBank	MG600783	MG600720	MG600927	MG600987	MG600843	1
	C. sojae	CBS 134.87	Italy	GenBank	MG600728	MG600791	MG600934	MG600995	MG600846	1
	C. sojae	CBS 181.81	Serbia	GenBank	MG600753	MG600814	MG600958	MG601020	MG600864	1
	C. sojae	CBS 182.81	Serbia	GenBank	MG600815	MG600754	MG600959	MG601021	MG600865	1
										1
	C. sojae	ATCC 62257*	USA	GenBank	MG600810	MG600749	MG600954	MG601016	MG600860	1
	C. tropicicola	BCC 38877	Thailand	GenBank	JN050229	JN050240	JN050218	JN050246		1
	C. tropicicola	MFLUCC100167	Thailand	GenBank	JN050230	JN050241	JN050219	JN050247		1
	C. vittalense	GUFCC 15503	India	GenBank	KC790759	JN390935	KC790646	KC790892	KF451996	1
	C. vittalense	CBS 126.25	Unknown	GenBank	MG600797	MG600735	MG600941	MG601002	MG600852	1
	C. vittalense	CBS 181.82*	India	GenBank	MG600796	MG600734	MG600940	MG601001	MG600851	1
	C. yunnanens	CBS 132135	China	GenBank	JX546706	JX546804	JX519239	JX519248	JX519231
	Colletotrichum sp.	GZAAS5 09545	China	GenBank	JQ247599	JQ247623	JQ247647	JQ247635	--	1
	"*" indicates ex-holotype or ex-epitype cultures
	1	4. Damm, U., Sato, T., Alizadeh, A., Groenewald, J. Z. and Crous, P. W. 2019. The Colletotrichum dracaenophilum, C. magnum and C. orchidearum species complexes. Stud. Mycol. 92: 1–46.
