# Supplementary material for: An account of Colletotrichum species associated with anthracnose of Atractylodes ovata in South Korea based on morphology and molecular data
Source: PLoS One. 2022 Jan 25;17(1):e0263084. doi: 10.1371/journal.pone.0263084 (PMC8789177; doi:10.1371/journal.pone.0263084)
Supplement: S1 Data — (XLSX) [file pone.0263084.s006.xlsx]

## Sheet: Sheet1
			Length				Wide
S1 Data. Size of Conidia
	Species	Minmum	Maximum	Mean	STD	Minmum	Maximum	Mean	STD
	C. fructicola	13.366	20.9153	16.8957	2.19138	4.01995	8.68217	6.27531	1.10689
	C. gloeosporioides s.s.	17.6963	22.6883	19.5581	1.53461	5.0774	8.23286	6.55267	0.722517
	C. cigarro	14.2172	22.7299	17.4431	1.07226	5.90762	9.92018	8.37811	1.07226
	C. siamense	14.3586	18.2792	16.1732	1.11278	4.38292	6.76018	5.95217	0.511249
	C. ovetaense	20.4553	29.8873	25.6315	2.50554	4.92443	7.9404	6.41856	0.628446
	C. sojae	14.5962	19.7618	17.3592	1.46566	4.6669	8.62786	7.26124	0.798245
	C. plurivorum	18.685	27.1074	23.3313	2.39446	6.17414	11.2446	8.41493	1.13332
