# Supplementary material for: An account of Colletotrichum species associated with anthracnose of Atractylodes ovata in South Korea based on morphology and molecular data
Source: PLoS One. 2022 Jan 25;17(1):e0263084. doi: 10.1371/journal.pone.0263084 (PMC8789177; doi:10.1371/journal.pone.0263084)
Supplement: S2 Data — (XLSX) [file pone.0263084.s007.xlsx]

## Sheet: Sheet1
S2 Data. Mycelial growth rate of Colletotrichum Spp. in different temperature
	15º C	18º C	20º C	22º C	25º C	28º C	30º C	32º C	35º C
C.siamense	5.46722	6.52722	8.18333	8.68444	8.25833	8.15167	6.40889	5.48444	3.99333
C. fructicoa	5.07444	6.23833	6.53222	7.16778	9.37556	6.57333	3.42	2.59889	2.17944
C. gloeosporedes	6.47167	7.05667	8.11944	11.7961	11.3067	6.58444	2.91389	2.57833	2.17944
C. khawae	5.62278	6.41444	6.42889	6.78667	7.23222	7.27778	5.08444	4.65667	2.40778
C. sojae	5.43222	6.545	8.14722	11.7089	10.27	9.00778	8.76056	6.22	4.56333
C. plurivorum	3.81667	6.53	8.38444	9.47333	10.6983	10.8772	5.95944	3.65	3.25333
C.ovetaense	6.62722	6.65889	9.01389	10.2894	10.5333	9.17778	8.38944	6.04167	4.92389
