# Supplementary material for: An account of Colletotrichum species associated with anthracnose of Atractylodes ovata in South Korea based on morphology and molecular data
Source: PLoS One. 2022 Jan 25;17(1):e0263084. doi: 10.1371/journal.pone.0263084 (PMC8789177; doi:10.1371/journal.pone.0263084)
Supplement: S3 Data — (XLSX) [file pone.0263084.s008.xlsx]

## Sheet: Sheet1
S3 Data.Mycelial growth rate of Colletotrichum Spp. in different culture media
CA
	Growth rate	Growth dia	std
C.siamense	7.8181	54.7267	2.86596
C.fructicola	8.42238	58.9567	5.3814
C.gloeosporedies	8.6681	60.6767	2.49925
C. cigarro	7.65286	53.57	1.98366
C. sojae	8.31048	58.1733	1.68749
C.plurivorum	7.70143	53.91	3.00065
T72	8.53095	59.7167	3.53203
OA
	Growth rate	Growth dia	std
C.siamense	5.54	38.78	1.06715
C.fructicola	6.15429	42.4133	1.75077
C.gloeosporedies	7.01571	49.11	0.883572
C. cigarro	6.65476	46.5833	1.9679
C. sojae	8.59905	60.1933	1.46582
C.plurivorum	7.15667	50.0967	1.11841
T72	7.8719	55.1033	0.950228
PDA
	Growth rate	Growth dia	std
C.siamense	5.32381	37.2667	2.95691
C.fructicola	8.51571	59.61	4.45323
C.gloeosporedies	8.09095	56.6367	0.420991
C. cigarro	8.34143	58.39	2.29288
C. sojae	9.11095	63.7767	2.13463
C.plurivorum	8.95429	62.68	2.24401
T72	8.32905	58.3033	3.84958
MEA
	Growth rate	Growth dia	Std
C.siamense	6.48381	45.3867	0.539475
C.fructicola	8.63048	60.4133	0.920942
C.gloeosporedies	9.41476	65.9033	-0.740023
C. cigarro	8.25619	57.7933	0.813962
C. sojae	8.60571	60.24	0.988787
C.plurivorum	8.86143	62.03	2.818
T72	7.84714	54.93	2.02457
