# Supplementary material for: An account of Colletotrichum species associated with anthracnose of Atractylodes ovata in South Korea based on morphology and molecular data
Source: PLoS One. 2022 Jan 25;17(1):e0263084. doi: 10.1371/journal.pone.0263084 (PMC8789177; doi:10.1371/journal.pone.0263084)
Supplement: S4 Data — (XLSX) [file pone.0263084.s009.xlsx]

## Sheet: Sheet1
S4 Data. Lesion size obtained from pathogenicity test
Species	Lesion size	Std
C. fructicola	11.6205	1.19832
C. gloeosporioides s.s.	16.896	1.04414
C. cigarro	13.7548	1.47732
C. siamense	4.395	0.876197
C. ovataense	2.48389	0.835106
C. plurivorum	3.55412	0.737412
C. sojae	3.5625	0.613422
